# Supplementary material for: A Cross-Platform Metabolomics Comparison Identifies Serum Metabolite Signatures of Liver Fibrosis Progression in Chronic Hepatitis C Patients
Source: Front Mol Biosci. 2021 Aug 3;8:676349. doi: 10.3389/fmolb.2021.676349 (PMC8370474; doi:10.3389/fmolb.2021.676349)
Supplement: Supplementary file 1 [file Table1.XLSX]

## Sheet: MSI-CE-MS_Serum
* Serum metabolome data matrix by MSI-CE-MS, including list of all serum metabolites (and unknowns) and their average relative response ratio in deidentified non-HCV (n=14, control) and HCV (n=20) patients with early (F0-F1) or late stages (F2-F4) of liver fibrosis together with pooled serum samples as QC (n=6).
Sample_ID	S01	S02	S03	S04	S05	S06	S07	S08	S09	S10	S11	S12	S13	S14	S15	S16	S17	S18	S19	S20	C01	C02	C03	C04	C05	C06	C07	C08	C09	C10	C11	C12	C13	C14	QC1	QC2	QC3	QC4	QC5	QC6
Sample_Type	F0-F1	F2-F4	F0-F1	F0-F1	F2-F4	F0-F1	F2-F4	F2-F4	F0-F1	F2-F4	F0-F1	F0-F1	F2-F4	F0-F1	F2-F4	F0-F1	F2-F4	F2-F4	F2-F4	F2-F4	non-HCV	non-HCV	non-HCV	non-HCV	non-HCV	non-HCV	non-HCV	non-HCV	non-HCV	non-HCV	non-HCV	non-HCV	non-HCV	non-HCV	QC	QC	QC	QC	QC	QC
Valine	0.701047	0.805157	0.721707	0.794091	0.913594	0.820195	0.795032	1.01411	0.623137	0.844587	0.601229	0.931543	1.49791	2.15126	0.785875	0.964003	0.985002	0.823388	1.03461	1.27305	0.954839	1.5477	0.881824	1.05243	0.816754	0.842912	0.797522	0.915846	0.656036	1.01904	1.10837	1.26387	1.1875	1.24942	0.918134	0.839335	0.885103	0.97996	1.0627	1.01681
Glycine	0.877704	0.872577	0.821664	0.677072	0.614056	0.949574	1.00273	0.866958	0.961156	1.50867	2.00392	0.932569	0.887555	0.933995	1.29604	1.11174	0.691128	1.91647	0.899865	1.26988	1.17629	0.915271	1.25944	0.897688	1.12182	0.785061	1.60959	0.945767	1.05963	0.909039	1.02678	1.42754	0.840912	1.2624	0.990435	0.947987	0.948686	1.18432	0.896743	1.16829
TMAO	0.322896	0.339205	0.792976	1.9445	0.436385	0.649696	3.39828	0.0956862	0.271047	0.0478431	0.214093	0.382268	1.04571	0.325936	0.394755	0.206149	0.805036	0.495817	0.0478431	0.673756	0.992091	0.593752	0.501923	0.157606	0.805034	0.20782	0.215063	0.525875	0.238405	0.46755	0.461316	0.403401	0.144883	1.32704	0.573275	0.441253	0.625911	0.625209	0.588979	0.619749
Alanine	4.8724	3.64507	2.84819	3.79942	4.03695	3.66892	3.17326	7.11098	3.9687	3.56641	4.45071	3.74064	4.77873	6.11315	3.30197	2.38101	4.86122	6.05058	5.19616	6.70629	3.68151	2.8423	4.78695	3.39856	2.37332	4.75409	4.78296	4.27373	2.401	3.30702	4.5055	3.43629	4.78646	4.8437	4.14666	3.42355	3.95637	4.39818	4.55654	4.27233
gamma_Aminobutyrate	0.181083	0.259579	0.17114	0.173112	0.299709	0.314907	0.1735	0.467143	0.221245	0.212791	0.276583	0.363589	0.290436	0.5258	0.0586187	0.138298	0.276185	0.276583	0.149594	0.276583	0.181036	0.609512	0.365055	0.486872	0.170228	0.348265	0.250562	0.271977	0.276583	0.308931	0.220998	0.276583	0.220707	0.310021	0.269569	0.214636	0.218432	0.217445	0.266959	0.265921
Dimethylglycine	0.103592	0.114592	0.0800486	0.110629	0.0785741	0.148126	0.113528	0.152109	0.137505	0.123579	0.144685	0.0908987	0.246696	0.174852	0.221962	0.17637	0.336075	0.113955	0.0916785	0.123579	0.101945	0.0623505	0.107156	0.0678991	0.041978	0.221715	0.0738323	0.100152	0.0529726	0.0656218	0.123579	0.0545761	0.121296	0.123579	0.102514	0.0879149	0.136112	0.115769	0.136535	0.115769
Choline	1.90884	2.54598	2.80116	2.90281	2.85089	2.67181	4.12057	2.94764	1.50636	2.10741	1.77621	2.16775	5.81945	5.66343	4.18361	2.76718	4.14311	4.36892	4.08772	3.40215	2.21043	3.02085	3.02567	2.48002	2.01999	2.08714	2.19026	3.41399	1.34732	2.40639	3.01288	2.65673	3.73899	4.89792	2.88983	2.70513	2.8884	3.08395	3.22132	3.21826
Serine	0.679026	0.789502	0.672666	0.442493	0.511568	0.667581	0.526196	0.903119	0.680122	0.643739	0.850286	0.733201	0.874616	0.911304	0.837451	0.443474	0.563968	1.02872	0.723979	0.748377	0.724353	0.908113	0.92921	1.04842	0.705821	0.607535	0.589348	0.429091	0.788859	0.585192	0.673701	1.24388	0.616682	0.685936	0.759318	0.685774	0.68023	0.757016	0.775607	0.718122
Creatinine	6.66754	3.20011	4.72331	3.12664	4.53369	3.87285	6.34264	3.36666	3.28592	4.76079	3.98002	3.80936	4.36483	5.92668	4.5739	3.63462	5.1002	5.99652	5.67859	4.8989	4.24395	5.08153	4.78856	2.90129	3.87969	5.74438	3.97959	3.5277	3.38991	4.31694	5.19134	4.40957	5.32679	6.34655	4.52161	3.68501	3.18985	4.85904	4.52502	4.86744
Proline	2.87065	5.57971	3.04928	4.58696	3.65476	3.39925	3.41413	9.27118	4.24197	6.5524	5.82608	3.59966	5.67239	7.66751	3.95135	3.97032	5.46988	7.78596	6.54442	9.13118	4.97232	3.73999	3.91767	3.78479	5.07565	5.69385	5.56986	5.67483	2.50693	4.41248	4.88149	6.96479	7.09684	4.58235	4.69573	4.42163	4.66325	5.04519	5.26447	5.21791
Guanidinoacetate	0.0282298	0.040887	0.038543	0.0429836	0.0358896	0.0344222	0.0381799	0.0800885	0.035946	0.0413411	0.0637851	0.0295903	0.0289266	0.063182	0.061859	0.0514219	0.0348706	0.0609171	0.0335275	0.0471475	0.0615723	0.0574359	0.0848659	0.0477091	0.059759	0.0425308	0.0566365	0.0464634	0.0411631	0.0352599	0.0632061	0.0379723	0.0368301	0.0543503	0.0476494	0.0377287	0.033028	0.0476466	0.0336233	0.0423318
Threonine	0.825481	1.20054	1.12302	1.17886	0.920454	1.00586	0.87878	1.69589	0.796058	1.70453	0.869415	1.30832	1.39265	2.28017	0.876463	1.00234	1.44159	1.33299	1.45431	2.16683	1.69528	1.45842	1.21302	1.59543	1.3422	1.16617	1.09054	0.949239	1.02186	1.10233	1.17322	1.82473	1.02482	1.04335	1.24228	1.19634	1.1865	1.23428	1.26656	1.22323
129.0660_Unknown_1	1.17098	0.645565	0.969388	0.557268	0.406668	0.288697	0.656034	0.434402	0.328491	0.352367	0.544508	0.7203	1.0476	0.341684	1.0129	0.812545	0.749655	1.40558	0.87941	0.421752	0.492014	0.294972	0.452962	0.213515	0.4325	0.289324	0.128285	0.517252	0.202267	0.358765	0.702631	0.448704	0.712214	0.357553	0.466844	0.513936	0.571118	0.571863	0.670261	0.510154
Hydroxyproline	0.0917955	0.152802	0.122563	0.143957	0.119682	0.218095	0.230593	0.264147	0.0778674	0.140027	0.121015	0.0975486	0.130205	0.140962	0.128387	0.126765	0.111647	0.102932	0.143277	0.157631	0.145956	0.192881	0.174984	0.178308	0.1266	0.141654	0.0989634	0.145956	0.107055	0.17588	0.104548	0.120773	0.140414	0.286617	0.161793	0.142602	0.133437	0.126792	0.132268	0.158719
Creatine	0.410652	0.482252	0.539586	0.63598	0.4112	0.913751	2.03171	0.272907	0.512596	0.544348	0.353065	0.479619	0.265267	1.27169	0.34055	0.665589	0.334202	1.2927	0.452438	2.07395	0.429396	0.693464	0.769917	1.27752	0.478664	0.601172	1.12233	0.55393	0.510784	0.623253	0.537681	0.302815	0.500277	1.20099	0.69796	0.606745	0.637629	0.726514	0.635618	0.726141
Isoleucine	1.86241	2.08834	1.4264	2.30111	2.09726	1.40862	1.79412	3.35642	1.43039	1.78072	1.51351	1.94981	4.54538	7.62165	2.02248	2.36909	1.49256	2.40716	2.54128	3.32554	2.87237	3.02928	1.63432	3.32253	1.5651	1.8571	1.36808	2.23103	1.33662	2.30329	2.28429	3.26622	3.02543	3.13233	2.28765	2.4812	2.29511	2.34663	2.45537	2.32278
Leucine	3.85596	4.47614	3.92511	5.10322	4.85308	3.6434	4.24176	6.19763	3.3157	4.35681	3.19973	4.65624	8.42723	15.8574	4.53824	4.85814	3.82415	4.6844	6.37349	9.75697	5.13021	7.36319	4.18415	5.44262	3.79567	4.45113	3.14774	4.80939	2.93454	5.12279	5.14462	6.61135	6.57039	6.75278	5.08351	4.20075	4.78801	5.23083	5.27278	5.36798
Asparagine	0.307863	0.368287	0.250496	0.325233	0.275218	0.277811	0.308492	0.769564	0.236837	0.318628	0.330607	0.382174	0.370867	0.428649	0.397811	0.328801	0.272865	0.440441	0.410164	0.496452	0.457334	0.346691	0.361245	0.357229	0.333471	0.275314	0.360997	0.314462	0.32514	0.327482	0.327852	0.51551	0.256373	0.341364	0.298306	0.256008	0.338531	0.383435	0.373291	0.355915
Ornithine	0.656969	1.19192	0.91209	1.15899	1.03972	0.71773	1.20461	1.14113	0.926317	0.82032	1.15682	0.901191	1.70366	2.15193	1.88563	1.55286	1.52962	1.11224	1.29351	1.31231	0.771063	1.04618	1.27566	1.40103	1.237	0.931132	0.793204	1.11828	0.562729	0.698457	1.0764	1.77743	1.16109	1.46068	1.01118	1.12987	0.996543	1.25925	1.18095	1.05675
Aspartate	0.249892	0.166314	0.171295	0.12778	0.181485	0.0979652	0.176106	0.0668928	0.121066	0.116293	0.0769354	0.100582	0.323108	0.205123	0.161725	0.161979	0.169555	0.182565	0.158919	0.159763	0.113538	0.160427	0.171675	0.122885	0.127561	0.135066	0.125436	0.124125	0.115272	0.0805745	0.09662	0.131553	0.176743	0.128022	0.149621	0.162913	0.151127	0.148729	0.178043	0.158747
Hypoxanthine	0.243092	0.165179	0.160912	0.13507	0.206687	0.237843	0.146249	0.0823717	0.161097	0.139532	0.119079	0.160643	0.160712	0.143475	0.245381	0.188222	0.110302	0.315054	0.186886	0.234068	0.317748	0.290565	0.258933	0.276209	0.167913	0.218657	0.190708	0.176203	0.275122	0.201435	0.155641	0.217314	0.192046	0.144069	0.178945	0.186775	0.19121	0.203518	0.187749	0.178753
Proline_betaine	0.0996467	0.052796	0.412358	0.0488559	0.0359087	1.39538	17.8936	0.41185	4.27797	0.0786438	0.0395001	3.46779	0.0783832	0.0523277	1.97897	2.83805	0.806928	2.4209	1.69545	1.75545	3.50794	0.0682236	0.250717	0.0356831	0.137127	1.05364	3.81977	0.849249	1.35423	0.87729	0.771116	1.72571	0.0378515	1.00141	1.47311	1.45899	1.53451	1.65716	1.67984	1.58616
Deoxycarnitine	0.280132	0.243579	0.231058	0.222866	0.206481	0.281378	0.261325	0.201814	0.146831	0.229466	0.211865	0.249397	0.291039	0.30376	0.236122	0.0734156	0.201157	0.261289	0.231671	0.180308	0.27694	0.3044	0.289985	0.202159	0.201935	0.237645	0.174875	0.222376	0.169695	0.200858	0.22504	0.206398	0.231995	0.260692	0.220636	0.177344	0.189169	0.214217	0.220542	0.199821
Glutamine	5.48999	7.23527	5.62921	6.28409	4.92848	4.98031	6.50518	6.90583	6.02952	6.33734	6.00994	8.09079	6.95229	8.6126	8.72266	9.77256	6.74317	7.05563	7.87801	8.05215	7.1304	4.90102	6.74499	6.68205	4.93392	5.44809	4.95644	6.32742	5.5713	6.48057	6.67218	7.31486	5.3595	5.94928	6.28113	5.28158	6.20414	6.56568	6.62962	6.48797
Lysine	1.58255	2.25569	2.17904	1.88012	1.86592	1.47242	1.85377	3.30881	1.4763	1.87356	1.35615	3.25718	2.74223	5.39138	2.3431	2.04932	2.89138	2.65399	2.78106	3.45771	2.24459	2.42828	2.24241	2.92618	1.70998	2.13726	2.22059	2.46513	1.32628	2.15942	2.21852	2.27699	2.27963	2.36079	1.99312	1.54053	2.19668	2.45152	2.36032	2.39891
Glutamate	1.42727	0.787436	1.12333	0.692655	1.2551	0.663829	0.763169	0.467896	0.658421	0.549246	0.517122	0.429211	0.997944	1.84296	0.703219	1.48498	0.822474	0.679654	0.484742	0.862211	0.467957	0.827817	0.810236	0.446358	0.423932	0.908064	0.454361	0.784181	0.289809	0.575712	0.573007	0.63626	0.850143	0.726505	0.768255	0.761343	0.739853	0.842502	0.808427	0.760098
Methionine	0.420341	0.443839	0.311217	0.359814	0.324276	0.31404	0.34958	1.61332	0.285499	0.337676	0.324175	0.359152	0.60235	1.10378	0.416216	0.329093	0.378371	0.310337	0.419914	0.607356	0.581617	0.369932	0.365718	0.471207	0.368448	0.352374	0.284134	0.401684	0.312029	0.361327	0.373947	0.400549	0.477865	0.425093	0.442522	0.384615	0.4182	0.447302	0.426348	0.422868
Histidine	0.845004	0.873163	1.20121	0.864972	0.957423	0.963259	1.23889	1.3724	0.963456	1.3296	1.08645	1.06961	0.796592	1.2216	1.40282	0.890017	1.11036	1.27245	1.31681	1.64671	1.06848	1.1366	1.58581	1.20084	1.08605	1.24745	1.1896	0.852248	1.16042	1.07686	1.31364	1.54424	1.07615	1.23195	1.20907	0.87239	0.792792	1.33051	0.947224	1.28426
2-Aminooctanoate	0.318733	0.199515	0.745585	0.206698	0.422697	0.143045	1.13797	0.304328	0.251495	0.327983	0.410176	0.328003	0.257645	0.234566	0.649806	0.567346	0.507777	0.932862	0.23079	0.417753	0.182281	0.27196	0.309074	0.319358	0.0835925	0.308205	0.252503	0.404274	0.216412	0.179945	0.225313	0.248334	0.499376	0.389166	0.314921	0.330013	0.347972	0.374277	0.404388	0.368458
Carnitine	6.45762	6.01088	8.93886	7.93238	6.36395	6.40319	7.17469	5.47313	6.33267	6.12359	6.35865	7.48769	6.33146	10.4845	9.13166	4.14473	5.62239	8.09059	7.65661	6.64518	5.05042	6.23169	9.47407	4.37273	2.76599	4.78381	6.64981	8.20933	4.19059	4.99131	5.77227	3.68034	6.10743	8.5872	6.42329	5.55077	5.42812	6.97085	6.62968	6.94251
Phenylalanine	2.02629	2.00815	1.84148	1.87247	1.79544	6.65859	2.06619	4.39432	1.51522	1.94521	1.41416	1.50351	3.2586	3.30652	2.00088	1.53317	2.45943	1.56331	2.42531	2.27079	1.69034	1.92704	1.52082	1.68006	1.1924	1.45711	1.3774	1.63368	1.36769	1.65448	1.7527	2.50106	2.58462	2.21932	1.94323	1.81915	1.94413	2.0827	2.0758	2.12601
3-Methylhistidine	0.40091	0.129605	0.191266	0.205267	0.094782	0.136533	0.299506	0.139903	0.108838	0.143426	0.07891	0.264785	0.103376	0.162655	0.115058	0.163859	0.0949706	0.187998	0.13269	0.690961	0.129114	0.203633	0.137488	0.288026	0.155881	0.227713	0.0661447	0.114519	0.195446	0.186636	0.122259	0.08941	0.151792	0.216225	0.155339	0.167152	0.176886	0.184516	0.16589	0.163941
Arginine	1.49711	1.16943	0.983347	1.35383	1.20919	1.07386	1.1657	1.89202	0.964547	1.62584	1.20615	1.72611	2.59039	2.44977	1.35891	0.928605	1.37648	1.75026	2.15445	2.22782	2.77452	1.12637	1.49355	2.00822	0.70262	1.31052	1.29052	1.58814	1.26189	1.35733	1.20993	2.02046	1.67168	1.84441	1.40848	1.45166	1.47554	1.31453	1.44066	1.38793
Citrulline	0.326005	0.331861	0.154448	0.387116	0.353064	0.356604	0.494274	0.280541	0.238058	0.375933	0.330284	0.216031	0.329718	0.606239	0.571566	0.373954	0.413951	0.179681	0.416889	0.359861	0.479236	0.341029	0.304583	0.299952	0.272518	0.258494	0.357412	0.439698	0.245506	0.324967	0.371728	0.366497	0.338954	0.48815	0.330498	0.338702	0.323435	0.380109	0.360699	0.322357
Betaine_Adduct	0.114637	0.237526	0.128142	0.178784	0.137996	0.216389	0.0807256	0.1974	0.131059	0.133787	0.175692	0.368253	0.217468	0.270101	0.266817	0.267211	0.207644	0.182592	0.254574	0.123285	0.223648	0.172802	0.215767	0.232745	0.131056	0.107608	0.125135	0.269728	0.122261	0.131129	0.187398	0.209593	0.23042	0.234772	0.190368	0.201901	0.189606	0.169907	0.186835	0.189288
Tyrosine	1.039	1.01776	0.698291	0.915104	0.941745	1.22931	1.02574	3.22742	1.02404	0.831949	0.891376	0.834607	1.89805	2.67777	1.31181	0.993285	1.56719	0.700012	0.903824	1.66323	0.957094	0.779576	0.696464	0.825818	0.712569	0.924699	0.719467	1.07564	0.662528	0.884527	0.957146	1.36928	1.5024	1.03514	1.06021	1.06124	1.05333	1.1187	1.08749	1.10947
Monomethylarginine	0.0263374	0.0480719	0.0277932	0.0853105	0.0551882	0.0562671	0.0337733	0.0734921	0.0329802	0.0372715	0.0282407	0.100302	0.0837375	0.101159	0.0669453	0.0786275	0.145432	0.0430995	0.0896205	0.117826	0.0506232	0.0424204	0.0598278	0.0769384	0.050151	0.0589028	0.068105	0.094134	0.077358	0.0654787	0.0616266	0.106116	0.119377	0.0989522	0.0413727	0.061653	0.0492169	0.0575753	0.0736266	0.0726952
Acetylcarnitine	2.23277	1.90582	3.89065	1.013	1.85436	1.10635	2.00152	1.59374	0.902339	0.754076	1.38958	1.99887	1.60382	1.1378	1.45617	1.3318	0.910989	1.82857	0.972029	1.49167	0.851986	3.53168	1.59598	1.54437	0.667847	2.27973	1.27131	1.29633	0.929754	0.810608	1.56654	1.19383	0.919269	1.79851	1.54032	1.3737	1.23077	1.59938	1.65476	1.60525
Tryptophan	0.270323	0.316491	0.244968	0.238515	0.348992	0.293534	0.551355	0.759418	0.278196	0.245741	0.230627	0.282894	0.428399	0.840318	0.391166	0.224136	0.308077	0.129095	0.424665	0.222786	0.307242	0.515363	0.308028	0.425945	0.164682	0.317569	0.143355	0.470284	0.34693	0.41295	0.283408	0.632362	0.480994	0.352003	0.183117	0.183238	0.184926	0.206035	0.193134	0.189887
Propionylcarnitine	0.0762708	0.0628137	0.143996	0.135147	0.219316	0.278519	0.213048	0.190805	0.147457	0.177762	0.311057	0.0876068	0.126242	0.2988	0.109328	0.0311792	0.0837259	0.12605	0.0623584	0.184602	0.0781859	0.109829	0.129507	0.194383	0.158674	0.185963	0.15047	0.185845	0.0929453	0.0853168	0.130062	0.0624393	0.240719	0.264263	0.100389	0.105288	0.174109	0.140766	0.104837	0.115331
Cystine_Disulfide	0.528623	0.528715	0.467676	0.523242	0.399381	0.468981	0.630063	0.684851	0.316554	0.552242	0.508406	0.440728	0.596773	0.663908	0.671889	0.490949	0.52451	0.462591	0.442449	0.605656	0.390846	0.480829	0.446413	0.357082	0.294783	0.462395	0.338203	0.4676	0.284871	0.493568	0.444984	0.429739	0.516916	0.508772	0.467819	0.424991	0.428575	0.433659	0.421256	0.441237
Tryptophan_Betaine	0.0171253	0.0171253	0.0171253	0.0406918	0.0171253	0.0171253	0.0171253	0.111411	0.0171253	0.0171253	0.0754185	0.091196	0.0536218	0.174348	0.0373671	0.0531924	0.143247	0.0421039	0.0379682	0.119842	0.0342505	0.0171253	0.137901	0.385443	0.0171253	0.0647811	0.054442	0.238765	0.0171253	0.0171253	0.0861962	0.171	0.0976454	0.327264	0.0698097	0.0837516	0.079137	0.0650892	0.0811988	0.0694333
276.1191_Unknown_2	0.0295902	0.113293	0.0344203	0.0872025	0.0905922	0.0476199	0.0774416	0.0588664	0.0663699	0.0696157	0.0890985	0.090007	0.0720671	0.0844104	0.0879833	0.114934	0.0688865	0.0821996	0.087785	0.0918776	0.0898639	0.0634797	0.0980303	0.0929659	0.0797801	0.0609792	0.0624078	0.0945578	0.049045	0.0648038	0.0629852	0.107827	0.0660901	0.07388	0.0720037	0.07484	0.0673154	0.0784539	0.0823243	0.0760931
Cysteinylglycine_Disulfide	0.11199	0.133945	0.134509	0.1224	0.155069	0.0827372	0.19235	0.0681688	0.111049	0.0932469	0.133381	0.0985361	0.163518	0.18228	0.142001	0.113042	0.14423	0.131891	0.159213	0.168919	0.14162	0.128533	0.139945	0.121459	0.127436	0.183855	0.0991579	0.17045	0.13609	0.113524	0.149532	0.128912	0.0866526	0.147023	0.135926	0.128435	0.0943359	0.132664	0.121968	0.138297
418.1915_Unknown_3	0.058715	0.0261938	0.0371736	0.0380817	0.0458234	0.0134642	0.0284836	0.00289516	0.0229597	0.0267622	0.0154514	0.0131382	0.0629226	0.0174447	0.0216304	0.0294656	0.00289516	0.0574729	0.0293981	0.00579032	0.0233497	0.0383489	0.0288667	0.011485	0.0221757	0.0290479	0.021108	0.0243405	0.0274624	0.0154539	0.00867762	0.0263501	0.0171523	0.0213704	0.0278316	0.0270679	0.0276214	0.0312853	0.0289439	0.0306411
Lactate	3.89728	2.35428	2.69781	2.08595	2.85738	2.43333	2.06838	2.85936	3.08424	2.12377	2.34538	2.59873	2.69028	2.55292	2.4552	2.95066	2.07894	3.11468	3.89758	2.85045	2.19923	2.86454	2.9997	2.03957	2.01374	2.44222	3.40128	2.37052	1.14857	1.50779	2.61173	1.82434	2.59104	1.97143	2.49387	2.38838	2.57231	2.63468	2.49755	2.48348
alpha-Ketoisovalerate	0.0169202	0.0118305	0.0140543	0.0214277	0.0243158	0.0167269	0.0138257	0.0233968	0.0158447	0.01495	0.0111896	0.0141532	0.0144011	0.0107384	0.00763713	0.0153087	0.0143242	0.0106091	0.020015	0.019033	0.0154435	0.0270968	0.0148614	0.0168667	0.0179835	0.0107881	0.0175378	0.00914322	0.00987521	0.0172352	0.0182766	0.0144923	0.0103914	0.013765	0.0185143	0.0166579	0.0169281	0.0162876	0.0187514	0.0183852
Hydroxyisovalerate	0.016857	0.0142632	0.00779823	0.0343097	0.0203746	0.0221859	0.0130202	0.0278432	0.0101415	0.0101075	0.00941043	0.0252001	0.0333825	0.0176268	0.0118181	0.0246456	0.0604465	0.0117892	0.017033	0.011022	0.0280589	0.0490471	0.0192861	0.017025	0.0107258	0.0217268	0.0104849	0.0112373	0.00857668	0.0307003	0.0208202	0.0167035	0.0565063	0.00932513	0.0213311	0.0162185	0.019915	0.0202379	0.0213823	0.0220642
Taurine	0.12233	0.112981	0.0978205	0.0828377	0.109133	0.0691276	0.102892	0.0384544	0.0993038	0.122721	0.115941	0.114721	0.148857	0.121998	0.147657	0.111719	0.0609192	0.156194	0.119028	0.157805	0.111545	0.132343	0.174805	0.123517	0.0953283	0.130827	0.139367	0.123475	0.112411	0.107236	0.112635	0.151933	0.12637	0.0797299	0.110655	0.0785412	0.125746	0.128527	0.113333	0.115694
Oxo-proline	0.038753	0.0423582	0.0434398	0.0515644	0.0506634	0.0502468	0.0456916	0.0609984	0.0446243	0.0452763	0.0591934	0.0493363	0.0730653	0.0630665	0.0690232	0.0667157	0.0597301	0.0496842	0.0468784	0.0620986	0.0407836	0.0497221	0.0573181	0.046623	0.0357788	0.0415592	0.0295008	0.0440171	0.0256735	0.0298908	0.0323259	0.0478391	0.0392256	0.0370263	0.0365374	0.0412881	0.0449748	0.0467263	0.0447936	0.0466433
3-Methyl-2-Oxovalerate	0.0332184	0.0331516	0.0294831	0.0349992	0.0401358	0.0233444	0.0209587	0.0679401	0.0326842	0.0325575	0.0303703	0.0302362	0.0410619	0.0418633	0.0190778	0.0298478	0.0261936	0.0262621	0.0391303	0.0380046	0.034593	0.0468043	0.0254814	0.0318581	0.0294256	0.0368565	0.0265394	0.0277232	0.0168011	0.0306473	0.041537	0.0252684	0.0267412	0.0304216	0.0380451	0.0312611	0.0419394	0.0333947	0.0350755	0.0309574
145.0619_Unknown_4	0.426316	0.612039	0.447748	0.613097	0.465088	0.455162	0.528891	0.589038	0.46785	0.513161	0.483733	0.592522	0.52503	0.657439	0.625582	0.739062	0.554874	0.53725	0.596426	0.66596	0.661605	0.437979	0.589695	0.552701	0.444108	0.42825	0.381943	0.475398	0.422557	0.493933	0.579603	0.557497	0.386312	0.472937	0.500996	0.510628	0.515728	0.484863	0.547751	0.518839
Xanthine	0.0067379	0.0050137	0.0037034	0.00451137	0.00620977	0.008184	0.00268306	0.00236895	0.00427716	0.00544369	0.00475194	0.00324609	0.00413991	0.00423742	0.00412521	0.00517036	0.00320609	0.00390047	0.00373684	0.00508516	0.00664269	0.00711438	0.00520796	0.00514934	0.00490455	0.00547133	0.00351976	0.0025084	0.00468291	0.00404587	0.00317568	0.00488014	0.00610019	0.0147878	0.00464352	0.00430225	0.00512692	0.00440594	0.00469838	0.00429675
Urate	0.805141	0.647213	0.64225	0.544906	0.502814	0.610469	0.393799	0.234228	0.37395	0.484608	0.474463	0.491384	0.355195	0.580836	0.551112	0.798488	0.570663	0.706402	0.360502	0.539622	0.472102	0.77496	0.666972	0.294677	0.425452	0.589614	0.412459	0.458169	0.199513	0.48215	0.737728	0.349717	0.465369	0.370883	0.499521	0.499484	0.517257	0.508667	0.503719	0.476719
Hippurate	0.00805378	0.010739	0.00188218	0.0215264	0.00688856	0.00492754	0.00216582	0.00162261	0.00393768	0.00172671	0.00200829	0.00316142	0.00478308	0.00542144	0.00421399	0.00314461	0.0112917	0.00427552	0.00196909	0.00846734	0.00872604	0.00612387	0.00391782	0.00737428	0.00615534	0.00242011	0.00797833	0.0065663	0.00368314	0.00619036	0.0109657	0.0226349	0.00958122	0.0107914	0.0064318	0.00773944	0.00460387	0.00539661	0.00500031	0.00438973
Glucose	0.78711	0.342362	0.577648	0.522572	0.55453	0.651962	0.427095	3.16041	0.539931	0.522733	0.539671	0.466545	0.542279	0.68981	0.509018	0.525735	0.966993	0.620811	0.461596	0.712214	0.533967	0.417033	0.566455	0.445831	0.276153	0.468196	0.429704	0.442106	0.460417	0.427191	0.45881	0.367389	0.432999	0.627664	0.552062	0.540567	0.626396	0.629031	0.582393	0.521053
Homovanillate	0.00820413	0.00455857	0.00352296	0.00324276	0.00441705	0.00733304	0.00492113	0.0139163	0.00404992	0.00406159	0.00467642	0.00359092	0.00621842	0.00570517	0.00476524	0.00510393	0.00710966	0.00308931	0.00407408	0.0047809	0.00448298	0.00359205	0.00365731	0.00213061	0.00213104	0.00641285	0.00279517	0.004721	0.00271866	0.00252127	0.00523276	0.00492765	0.00533147	0.00282955	0.00388036	0.00264052	0.00421069	0.0041458	0.0041094	0.00452412
Cresol Sulfate	0.0138288	0.00307883	0.00228873	0.000674765	0.00816218	0.0116769	0.00890483	0.000674765	0.00437951	0.000674765	0.000674765	0.00548435	0.00660755	0.000674765	0.00268949	0.0023689	0.00857538	0.00443916	0.00134953	0.00676333	0.00412837	0.00609467	0.00447863	0.000674765	0.00309725	0.000674765	0.00413742	0.000674765	0.000674765	0.0019459	0.00396337	0.00265387	0.00213311	0.00895961	0.0054336	0.00434744	0.00382715	0.00252877	0.00366891	0.00347476
Phenylacetylglutamine	0.0250365	0.0128606	0.0113825	0.00362356	0.0111043	0.0480192	0.0660513	0.00473866	0.00681707	0.000965288	0.00193058	0.0159913	0.000965288	0.00728834	0.00666363	0.0130965	0.0172879	0.0112208	0.00220924	0.0195211	0.00885396	0.0156323	0.012601	0.00582882	0.00489963	0.00501928	0.0134616	0.00547231	0.00392092	0.00550846	0.00566413	0.00759208	0.0130965	0.0266949	0.0122004	0.0117379	0.0108993	0.0123629	0.0115545	0.0117926
274.1038_Unknown_5	0.00455055	0.0159437	0.00431818	0.0122313	0.0112908	0.00555662	0.0104407	0.00553294	0.00949886	0.0074861	0.00928003	0.0136249	0.0106187	0.0121961	0.01224	0.0147126	0.0094932	0.00971063	0.0122382	0.0139809	0.0137003	0.00907274	0.0134689	0.0106927	0.00973529	0.00727216	0.00814231	0.0117285	0.00627058	0.0092905	0.00736068	0.0144536	0.0112254	0.00964298	0.0123142	0.00995225	0.0084218	0.0108642	0.0109124	0.0109273

## Sheet: Calibration Data
Calibration Curve and Figures of Merit by MSI-CE-MS for 20 Serum Metabolites Also Measured by NMR
Metabolites	Equation of line	Linear dynamic range (uM)	Linearity	LOD (uM)	LOQ (uM)
Glycine	Y = 0.0226x + 0.0581	2-200	0.9986	0.5	2
Alanine	Y = 0.0473x + 0.0397	2-200	0.9997	0.5	2
Choline	Y = 0.3432x + 0.3607	1.0-20	0.9967	0.2	1
Serine	Y = 0.0256x + 0.0344	2-200	0.997	0.5	2
Creatinine	Y = 0.1623x + 1.077	2-200	0.9936	0.5	2
Proline	Y = 0.1020x + 0.1284	2-200	0.9995	0.5	2
Valine	Y = 0.1011x + 0.1903	2-200	0.9979	0.5	2
Betaine	y = 0.4044x	2-200	0.9883	0.5	2
Creatine	Y = 0.1461x - 0.1129	2-200	0.9998	0.2	2
Isoleucine	Y = 0.11397x + 0.1144	2-200	0.9996	0.2	2
Ornithine	Y = 0.0466x + 0.084	2-200	0.9996	0.2	2
Glutamine	Y = 0.0509x - 0.0204	2-200	0.9987	0.2	2
Lysine	Y = 0.0642x + 0.0012	2-200	0.9998	0.2	2
Histidine	Y = 0.0844x + 0.0497	2-200	0.9998	0.5	2
Carnitine	y = 0.5461x	2-200	0.9933	1	2
Phenylalanine	Y = 0.01185x - 0.1306	2-200	0.9998	0.2	2
Tyrosine	Y = 0.0802x - 0.0288	2-200	0.9998	0.2	2
Acetylcarnitine	Y = 0.501x + 0.0396	1.0-20	0.9986	0.5	1
Lactate	Y = 0.0039x + 0.112	20-2000	0.9998	5	20
Glucose	Y = 0.6473x - 0.3477	2000-14000	0.9998	200	2000
* All serum filtrate samples were diluted 4-fold in deionized water with internal/recovery standards prior to MSI-CE-MS analyses
* Higher limits of detection for hydrophilic metabolites (lactate, glucose) under negative ion mode detection.

## Sheet: NMR
* Serum metabolome data matrix by 1H-NMR (700 MHz, 120 scans, 5 mm tube) processed with MAGMET software, including list of all serum metabolites and their measured concentrations in deidentified HCV and HCV patients
Sample_ID	S01	S02	S03	S04	S05	S06	S07	S08	S09	S10	S11	S12	S13	S14	S15	S16	S17	S18	S19	S20	C01	C02	C03	C04	C05	C06	C07	C08	C09	C10	C11	C12	C13	C14
Sample_Type	F0-F1	F2-F4	F0-F1	F0-F1	F2-F4	F0-F1	F2-F4	F2-F4	F0-F1	F2-F4	F0-F1	F0-F1	F2-F4	F0-F1	F2-F4	F0-F1	F2-F4	F2-F4	F2-F4	F2-F4	Control	Control	Control	Control	Control	Control	Control	Control	Control	Control	Control	Control	Control	Control
Betaine	20	58.6	34.8	54	26.5	51.8	50.8	37.4	28.1	30.8	38.4	77.5	49.2	55.9	61.9	52.4	46.6	44	53.5	27.2	57.4	48.5	53.1	47.4	39.4	26.6	26.4	54.9	25.1	30.9	42.2	36	58.9	62.6
Acetoacetate	7.8	52.2	49.9	15.3	30.6	30	38.5	17.9	17.4	25.2	11.3	62.4	18.5	36.8	11.4	5.8	7.1	19.3	3.2	6.4	6.2	171.7	15.3	22.6	35.8	19.7	14.6	10.2	8.2	19.2	38.4	23.7	19.3	12.1
Carnitine	39.6	43.9	47.4	54.7	35.5	38.3	34.7	44.7	32.4	39.3	29	40.3	35	51.7	46	23	26.4	41.2	37.5	48.4	33.2	39.5	50.6	25.4	21.8	25.5	35.2	46.7	20.9	26.2	31.7	16	35.3	40.5
Creatine	0.1	25.9	10.8	29		29.8	63.8	10.1	17.3	22.1	15	1.6	16.8	40.2	6.5	16.1	10.4	39.8	8.2	1.8	14.5	22	19.7	39.1	20.3	19.8	35	13.4	8.9	19.2	28.1	13.4	15.2	33.1
Choline	8.6	14	9.8	13.1	9.4	11.6	11.1	9.9	5	13.1	3.9	6.8	19	15.7	11	6.5	10.7	14.2	8.7	9.5	8	12.2	8.8	6.8	12.1	5.9	6.7	10.4	4.7	7.5	17.8	6.4	10.4	11.6
Glucose	6173.2	3300.5	4948.6	4492	4661.9	5293.1	3548.7	19609.6	3918.9	4012.5	3834.6	3400.3	3937.7	4816.9	3818	4156.3	6984.4	5061.5	3787.7	5785.8	4800.9	3894.2	4719.3	3841.1	2951.1	3588.6	3486.3	3203.6	3559.8	3386.5	2998.1	2611.4	4159.2	5304.5
Glycine	187.4	137.8	173.9	67.9	116.1	118.1	120.4	225.9	230.5	225.8	323.4	248.8	162.9	147.3	259.7	236	118.5	274.8	235.2	240.5	289.7	139.6	262.6	211.7	240.7	125.3	281.6	137.1	182.6	209.7	155.9	211.3	159.3	234.4
Tyrosine	58.9	73.9	37.5	61.9	54.2	74.6	58.9	225.1	64.7	278.2	47.1	48.9	112.1	159.2	78.7	58	96.2	64.8	44.6	112.7	65.3	55.3	49.7	47.8	268.4	52.7	44.9	36	35	51	17.5	71.3	95.2	51.9
Phenylalanine	53.8	71.4	44.1	267.3	57.9	229.3	50.6	147.1	44.3	71.5	55.2	84.9	112.3	95.7	56.8	45.9	10.05	10.05	10.05	58.8	50.1	81.9	50.1	49.9	10.05	69.4	38	40.8	38	183.7	38.1	20.1	86	84.8
Alanine	401.9	322.4	229.4	339.9	324	293.4	246.4	693.3	319.9	271.6	334.9	275.3	346.3	458.2	250.3	184.1	361.6	458.3	389	550.4	363.7	249.6	384.3	263.3	208.4	398.6	364.1	378.7	180.1	237.3	254.5	203.5	368.6	355.4
Proline	32.8	204	152.1	540	34.2	515.8	0.2	122.9	0.2	403.3	401.4	86.9	271.3	171	204.3	51.7	281.8	348.3	120.3	335.7	195.3	411.5	315.7	110.4	375.2	265.7	297.9	135.5	127.3	232.5	368.1	81	223.7	202.5
Isoleucine	38.5	52.7	33.1	49.7	49.5	14.9	42.1	79.9	33.6	31.2	30.9	38.5	97.4	176.6	50.1	47.9	33.8	55	55.1	75.4	68.1	71.5	39	77.5	43.5	48.7	30.1	49	29.8	53	37.7	62.2	79.3	74.6
Histidine	47.3	70.3	56.7	80	64.8	42.3	56.6	100.6	51.5	91.5	59.2	72.5	64.8	59.3	64.6	57	56.7	55.2	70.3	84.4	77.6	77.7	88	66.3	56.7	73.9	64.5	60.3	70.2	64.3	52.6	56.2	60.2	57.7
Lysine	132.4	298.4	166.8	221.4	165.1	162.2	152.8	299.1	122.1	290.4	120.1	227.5	248.4	398.4	167.3	143	223.4	201	194.7	260.9	202.7	286	182.2	242.5	263.6	176.9	175.2	185.4	101.5	161.5	330.8	141.4	50.75	50.75
Serine	72.3	173.9	104.3	63.6	28.9	108.3	18.3	117.5	108.3	120.3	96.5	109.5	108.6	116.4	104.6	74.2	83	149.6	69	75.3	124.4	141.9	107.6	124.5	158.3	155.8	151.7	53.4	97.2	62.6	154.5	152.7	89.3	61.5
Lactate	3209.2	2043.4	2287.5	1733.4	2340.7	1960.4	1715.3	2417	2394	1611.7	1871.1	2006.8	2124.3	2027	2012.3	2435.8	1785.4	2857.5	3181.3	2464.3	1902.6	2458	2600.4	1762.3	1824.4	2049.4	2787.5	1975.9	1019.6	1354.3	1507.9	1409.8	2368.5	1706.1
Acetylcarnitine	12.1	16	18.5	9	8.7	10.2	13.4	9.6	5.3	12.8	4.8	13.1	10.1	6.5	10.1	5.1	3.6	7.7	2.7	6.2	7.3	19.9	10.3	8.2	32.9	9.4	5.2	6.1	3.5	5	19.8	3.8	31.2	7.2
Ornithine	117.6	166.6	85.2	136.1	156.7	38.2	98.7	79.9	74.4	61	65.8	81.5	155.5	162.4	130	111.5	109.2	94.4	93	603.6	56.8	97.5	84.7	119.9	99	81.1	59.7	90.3	60	51.2	181.4	108.8	101.8	116.8
Urea	2432.1	1618.5	2287.7	2843.3	2142	2447.3	5596.2	2634.4	1656.2	2150.2	1436.2	1804.3	4204.7	4123.9	1762.3	875.9	2836.8	2284.5	1732.5	3190.4	1502.7	2823.8	1643.3	1785.5	2101.6	1946.4	1972.5	3163	1387.2	2690.1	1253.9	2033.8	2257	3094.9
Creatinine	102.8	70.8	68	68.3	53.6	62.8	85.9	57.6	39.5	66.8	55.1	57.4	75.8	69.7	53.2	55.9	56.3	85.5	66.4	33.9	87.5	82.1	64.8	40.2	60	77.8	48.4	63.5	40.9	59	65.6	35.7	69.1	80.5
Glutamine	385.8	628	404.5	518.6	356.7	424.5	425.3	539.9	432.5	570.5	442.9	576.7	511	560.9	583	624.3	443.6	505	521.2	538.5	612.2	384.7	512.2	435.6	470.3	382.4	295.7	397.6	400.7	429	474.1	383.2	358.2	370
Methionine	21.6	46.7	23.8	44.9	40.9	27.8	6.7	107.3	38.4	37.9	31.7	25.3	41	65.5	48.6	13.4	6.7	42.3	6.7	44.3	36.1	27.6	6.7	27.6	6.7	33.2	6.7	50.8	38.8	50.9	115	108.5	6.7	6.7
Valine	136.7	172	133.4	184.5	193.8	180	164.9	261.1	132.4	174.4	111	174.1	286.9	434.5	150.6	180.3	183.9	161.4	199.1	254.6	232.5	381.1	193.1	234.2	181.2	185	157.2	188.6	116	198.4	140.1	195.5	233	229.5
2-Hydroxybutyrate	37.7		35.7	1.3	47.8		29.9	88.7		9.3		56.3	55.7	3.3	11.9	8.4	33.7	196.8	23	36.4	3.5	116	101.2	3.7		42.9	143.2	31.7	4.8		76.9	77.9		25.2
Acetate	28.4	39.2	29.4	43.6		39.1	24.5	34	63.3	35.6	37	3.6	23.6	47.2	43	1133.4	41.6	33.1	31.7		11.4	95.7	34.8	13.4	27.8	4	23.7	29.8	40.2	29.7	41.3	39.5	46	35.8
Citrate	174.7	148.6	105.4	98.4	86.9	108.7	83.4	239.8	88.4	94.6	69.8	124.3	112.4	87.8	91.2	86	111.4	118.8	98.9	146	75.3	119.8	92.3	116.8	123.4	81.5	103.1	81.3	93.5	55.6	128.9	76	117.9	104.9
Formate	345.7	432.3	443.4	239.2	367.3	289.8	457.2	398.4	350.1	185.8	389.4	321.7	272	341.9	292.8	313.3	287.9	329.4	301.5	413.6	329	581.9	484.6	277.4	219.9	333.8	331.1	412.7	452.6	313.9	338.8	313	558.2	424.1
Pyruvate	60.5	30.2	29	33.1	30.6	84.4	23	68.7	59.3	44	26.9	17.7	35.5	41.2	2.8	11.5	26.9	39.3	57.1	38.1	6.5	23.3	27.4	14	19.1	46.3	38.8	14.9	7.1	23.9	38.4	5.3	39	18
Succinate	6.5	0.3	2.9	8.6	1.8	5.3	5.4	3.4	3.2		4.2	3	8	3.8	6.2	4.5	7.1	6.4	4.6	7	4.1	4.4	5.1	1.8	10.4	3	2.8	3.4	3.6	3.7	11.9	2.4	0.8	3.2
3-Hydroxybutyrate	27.2	122.5	185.7	10.6	103.4	25.3	90.2	88.4	23.3	10	5	255.6	33.9	52.6	11.1	74.2	14.7	5	10	13.1	19.1	972.3	16.6	77.5	53.3	32.2	14	17.7	34.8	38.5	30.1	69.5	5	25.4

## Sheet: Intermethod Comparison
* Inter-method comparison for 20 serum metabolite concentrations (microM) measured consistently (frequency > 75%, CV < 35%) in all serum samples (n=34) by both MSI-CE-MS and NMR in this study.
	Glycine				Alanine				Choline				Serine				Creatinine				Proline				Valine				Betaine				Creatine				Isoleucine				Ornithine				Glutamine				Lysine
Sample ID	NMR	CE-MS	Mean	%Difference	NMR	CE-MS	Mean	%Difference	NMR	CE-MS	Mean	%Difference	NMR	CE-MS	Mean	%Difference	NMR	CE-MS	Mean	%Difference	NMR	CE-MS	Mean	%Difference	NMR	CE-MS	Mean	%Difference	NMR	CE-MS	Mean	%Difference	NMR	CE-MS	Mean	%Difference	NMR	CE-MS	Mean	%Difference	NMR	CE-MS	Mean	%Difference	NMR	CE-MS	Mean	%Difference	NMR
C01	289.7	197.91	243.805	37.6488	363.7	307.976	335.838	16.5926	8	10.7237	9.36186	-29.0939	124.4	107.805	116.103	14.2932	87.5	99.7989	93.6494	-13.1329	195.3	189.958	192.629	2.77341	232.5	203.83	218.165	13.1413	57.4	61.2901	59.345	-6.55502	14.5	14.8472	14.6736	-2.36648	68.1	78.9684	73.5342	-14.78	56.8	58.9754	57.8877	-3.75795	612.2	586.381	599.291	4.30819	202.7
C02	139.6	151.712	145.656	-8.31527	249.6	237.007	243.303	5.17595	12.2	14.6554	13.4277	-18.2862	141.9	136.518	139.209	3.8664	82.1	119.495	100.798	-37.0992	411.5	141.631	276.565	97.5788	381.1	359.063	370.081	5.95466	48.5	50.2301	49.3651	-3.50479	22	22.077	22.0385	-0.349522	71.5	83.461	77.4805	-15.4375	97.5	82.5906	90.0453	16.5577	384.7	401.371	393.035	-4.2415	286
C03	262.6	212.627	237.613	21.0313	384.3	401.459	392.88	-4.36753	8.8	14.6788	11.7394	-50.0777	107.6	139.814	123.707	-26.0406	64.8	112.606	88.7028	-53.8942	315.7	148.599	232.149	71.98	193.1	178.347	185.723	7.9438	53.1	66.3555	59.7277	-22.1932	19.7	24.1702	21.9351	-20.3792	39	43.5195	41.2598	-10.9538	84.7	102.288	93.4942	-18.8123	512.2	554.397	533.299	-7.91254	182.2
C04	211.7	148.6	180.15	35.0266	263.3	284.048	273.674	-7.58115	6.8	12.0316	9.41582	-55.5622	124.5	158.44	141.47	-23.9909	40.2	68.2254	54.2127	-51.6953	110.4	143.388	126.894	-25.9964	234.2	235.22	234.71	-0.4344	47.4	71.0622	59.2311	-39.949	39.1	38.0675	38.5838	2.67594	77.5	91.8576	84.6788	-16.9553	119.9	113.049	116.475	5.88158	435.6	549.174	492.387	-23.066	242.5
C05	240.7	188.27	214.485	24.4447	208.4	197.346	202.873	5.44859	12.1	9.79981	10.9499	21.0065	158.3	104.91	131.605	40.5688	60	91.2332	75.6166	-41.3047	375.2	194.01	284.605	63.6637	181.2	169.232	175.216	6.83059	39.4	37.9288	38.6644	3.80516	20.3	16.1961	18.2481	22.4893	43.5	41.5375	42.5187	4.61563	99	98.9699	98.985	0.0303914	470.3	404.101	437.201	15.1415	263.6
C06	125.3	128.666	126.983	-2.65043	398.6	398.68	398.64	-0.0200263	5.9	10.1256	8.01281	-52.7357	155.8	89.5523	122.676	54.0021	77.8	135.083	106.441	-53.8161	265.7	218.253	241.976	19.6082	185	181.967	183.483	1.65305	26.6	36.639	31.6195	-31.7494	19.8	19.5502	19.6751	1.26945	48.7	49.8985	49.2992	-2.43106	81.1	72.7152	76.9076	10.9024	382.4	446.771	414.585	-15.5265	176.9
C07	281.6	274.599	278.1	2.51727	364.1	401.121	382.611	-9.676	6.7	10.6259	8.66293	-45.3179	151.7	86.7107	119.205	54.5188	48.4	93.5823	70.9912	-63.645	297.9	213.391	255.645	33.0573	157.2	156.284	156.742	0.584635	26.4	37.2185	31.8092	-34.0105	35	33.8189	34.4094	3.43253	30.1	35.8962	32.9981	-17.5654	59.7	60.8759	60.288	-1.95048	295.7	405.97	350.835	-31.4308	175.2
C08	137.1	157.109	147.105	-13.602	378.7	358.057	368.379	5.60368	10.4	16.5627	13.4814	-45.7129	53.4	61.6705	57.5353	-14.3747	63.5	82.9559	73.228	-26.569	135.5	217.507	176.504	-46.462	188.6	179.04	183.82	5.20099	54.9	84.7429	69.8215	-42.7418	13.4	18.2568	15.8284	-30.6842	49	60.605	54.8025	-21.1761	90.3	88.7796	89.5398	1.69805	397.6	519.745	458.672	-26.63	185.4
C09	182.6	177.263	179.931	2.96625	180.1	199.687	189.894	-10.315		6.53642	6.53642		97.2	117.884	107.542	-19.2336	40.9	79.7157	60.3078	-64.3626	127.3	93.2757	110.288	30.8505	116	269.269	192.635	-79.5648	25.1	38.575	31.8375	-42.3242	8.9	17.0755	12.9878	-62.9479	29.8	34.9955	32.3978	-16.0367	60	41.0926	50.5463	37.406	400.7	456.996	428.848	-13.1272	101.5
C10	209.7	150.609	180.154	32.8004	237.3	276.306	256.803	-15.1891	7.5	11.6744	9.58722	-43.5416	62.6	86.0612	74.3306	-31.5633	59	101.515	80.2577	-52.9736	232.5	168.003	200.252	32.2079	198.4	214.364	206.382	-7.7353	30.9	43.7801	37.34	-34.494	19.2	20.1548	19.6774	-4.85217	53	62.674	57.837	-16.7263	51.2	52.7431	51.9716	-2.96914	429	532.454	480.727	-21.5203	161.5
C11	155.9	171.448	163.674	-9.49932	254.5	377.657	316.079	-38.9641	17.8	14.6168	16.2084	19.6394	154.5	99.8909	127.195	42.9333	65.6	122.077	93.8387	-60.1856	368.1	186.396	277.248	65.5385	140.1	254.183	197.142	-57.8686	42.2	62.41	52.305	-38.6388	28.1	17.8119	22.956	44.8165	37.7	62.1301	49.915	-48.9434	181.4	85.185	133.292	72.1834	474.1	548.355	511.228	-14.5249	330.8
C12	211.3	242.379	226.84	-13.7009	203.5	287.238	245.369	-34.1273	6.4	12.8889	9.64447	-67.2814	152.7	188.982	170.841	-21.2372	35.7	103.694	69.6968	-97.5563	81	268.094	174.547	-107.188	195.5	263.333	229.417	-29.5678	36	64.7928	50.3964	-57.1326	13.4	11.3817	12.3908	16.2891	62.2	90.2453	76.2226	-36.7939	108.8	145.359	127.08	-28.7686	383.2	601.689	492.445	-44.3683	141.4
C13	159.3	138.551	148.925	13.9326	368.6	401.417	385.009	-8.52378	10.4	18.1394	14.2697	-54.2366	89.3	90.9816	90.1408	-1.86552	69.1	125.263	97.1813	-57.7915	223.7	273.272	248.486	-19.9497	233	232.211	232.605	0.339359	58.9	66.8619	62.881	-12.6619	15.2	16.7879	15.9939	-9.92794	79.3	83.3509	81.3254	-4.98108	101.8	92.4542	97.1271	9.62225	358.2	439.419	398.809	-20.3653	163.8
C14	234.4	213.151	223.776	9.49559	355.4	406.258	380.829	-13.3545	11.6	23.7619	17.6809	-68.7853	61.5	101.802	81.6512	-49.3593	80.5	149.243	114.871	-59.8433	202.5	174.665	188.582	14.7602	229.5	264.614	247.057	-14.2131	62.6	66.9759	64.7879	-6.75413	33.1	35.9724	34.5362	-8.31708	74.6	86.4117	80.5058	-14.6718	116.8	118.17	117.485	-1.16579	370	488.364	429.182	-27.5789
S01	187.4	145.063	166.231	25.469	401.9	408.685	405.293	-1.67419	8.6	9.26059	8.9303	-7.39722	72.3	100.723	86.5114	-32.8544	102.8	156.791	129.795	-41.597	32.8	107.539	70.1696	-106.512	136.7	146.056	141.378	-6.6175	20	27.4035	23.7018	-31.2361		14.3341	14.3341		38.5	50.0503	44.2752	-26.0876	44	49.1819	46.591	-11.1221	385.8	450.248	418.024	-15.4174	132.4
S02	137.8	144.155	140.978	-4.50799	322.4	304.894	313.647	5.58154	14	12.3516	13.1758	12.5105	173.9	117.985	145.942	38.3133	70.8	75.2525	73.0263	-6.09719	204	213.777	208.888	-4.68037	172	169.778	170.889	1.30054	58.6	70.3767	64.4883	-18.2617	25.9	16.2944	21.0972	45.5303	52.7	56.5195	54.6098	-6.99419	166.6	95.1006	130.85	54.6421	678.9	595.085	636.992	13.158	298.4
S03	173.9	135.144	154.522	25.0812	229.4	237.505	233.452	-3.4717	9.8	13.5896	11.6948	-32.4042	104.3	99.7291	102.015	4.48068	68	111.071	89.5357	-48.1053	152.1	114.544	133.322	28.1692	133.4	146.81	140.105	-9.57118	34.8	42.3211	38.5605	-19.5045	10.8	17.8641	14.332	-49.2888	33.1	37.5661	35.3331	-12.6401	85.2	71.0807	78.1403	18.0692	404.5	461.801	433.151	-13.229	166.8
S04	67.9	109.553	88.7263	-46.945	339.9	317.947	328.924	6.67419	13.1	14.0828	13.5914	-7.2309	63.6	63.7645	63.6823	-0.258354	68.3	73.5247	70.9124	-7.36785	540	174.846	357.423	102.163	184.5	166.74	175.62	10.113	54	52.8868	53.4434	2.08293	29	20.5032	24.7516	34.3282	49.7	62.6117	56.1559	-22.9926	136.1	92.2741	114.187	38.3808	518.6	516.148	517.374	0.473887	221.4
S05	116.1	98.3992	107.25	16.5043	324	338.034	331.017	-4.23964	9.4	13.8309	11.6154	-38.1465	28.9	74.5575	51.7287	-88.2633	53.6	106.612	80.1061	-66.1775	34.2	138.289	86.2444	-120.69	193.8	195.603	194.702	-0.926108	26.5	32.9796	29.7398	-21.7875		14.3491	14.3491		49.5	56.7748	53.1374	-13.6906	156.7	82.036	119.368	62.5494	356.7	403.65	380.175	-12.3495	165.1
S06	118.1	157.783	137.941	-28.768	293.4	306.911	300.156	-4.50134	11.6	12.9621	12.281	-11.0908	108.3	98.9345	103.617	9.03851	62.8	91.0724	76.9362	-36.7478	515.8	128.269	322.034	120.338	180	181.95	180.975	-1.0775	51.8	59.3458	55.5729	-13.5782	29.8	28.1082	28.9541	5.84313		37.0571	37.0571	-100	38.2	54.3975	46.2987	-34.9847	424.5	407.951	416.226	3.97588	162.2
S07	120.4	167.191	143.795	-32.5398	246.4	264.995	255.697	-7.27211	11.1	19.9907	15.5453	-57.1918	18.3	76.8432	47.5716	-123.063	85.9	149.151	117.525	-53.8189		128.852	128.852		164.9	185.414	175.157	-11.7119	50.8	33.8446	42.3223	40.0626	63.8	58.7161	61.258	8.29918	42.1	48.0952	45.0976	-13.2938	98.7	96.1898	97.4449	2.57602	425.3	534.496	479.898	-22.754	152.8
S08	225.9	143.161	184.53	44.8377	693.3	597.994	645.647	14.7613	9.9	14.3003	12.1001	-36.3655	117.5	135.737	126.619	-14.4034	57.6	79.1689	68.3844	-31.5406	122.9	358.54	240.72	-97.8897	261.1	220.062	240.581	17.058	37.4	56.4509	46.9254	-40.5982	10.1	10.5628	10.3314	-4.47977	79.9	92.828	86.364	-14.9692	79.9	90.7405	85.3202	-12.7056	539.9	567.745	553.822	-5.02776	299.1
S09	230.5	159.833	195.166	36.2086	319.9	332.262	326.081	-3.79122	5	7.308	6.154	-37.5041	108.3	100.894	104.597	7.08044	39.5	77.2702	58.3851	-64.6915		161.317	161.317		132.4	132.643	132.521	-0.183349	28.1	37.2891	32.6946	-28.106	17.3	17.1251	17.2126	1.01588	33.6	37.6804	35.6402	-11.449	74.4	72.3019	73.3509	2.8604	432.5	495.022	463.761	-13.4816	122.1
S10	225.8	256.738	241.269	-12.8229	271.6	298.242	284.921	-9.3506	13.1	10.2239	11.662	24.6618	120.3	95.2092	107.755	23.2851	66.8	111.953	89.3764	-50.5198	403.3	251.922	327.611	46.2067	174.4	218.826	196.613	-22.5959	30.8	41.4106	36.1053	-29.388	22.1	17.9945	20.0472	20.4793	31.2	47.7113	39.4556	-41.8476	61	63.2034	62.1017	-3.54809	570.5	520.568	545.534	9.15293	290.4
S11	323.4	344.394	333.897	-6.28745	334.9	373.024	353.962	-10.7707		8.61715	8.61715		96.5	127.482	111.991	-27.6649	55.1	93.5924	74.3462	-51.7745	401.4	223.438	312.419	56.9624	111	146.193	128.597	-27.3672	38.4	55.5161	46.958	-36.4497	15	12.7574	13.8787	16.1583	30.9	40.0604	35.4802	-25.8183	65.8	92.0878	78.9439	-33.2993	442.9	493.398	468.149	-10.7867	120.1
S12	248.8	154.773	201.787	46.5971	275.3	312.976	294.138	-12.809	6.8	10.5167	8.65833	-42.9259	109.5	109.188	109.344	0.285615	57.4	89.5793	73.4897	-43.7876	86.9	136.128	111.514	-44.145	174.1	192.405	183.252	-9.98884	77.5	119.26	98.3802	-42.448		16.2223	16.2223		38.5	52.5528	45.5264	-30.8673	81.5	70.1451	75.8226	14.9756	576.7	666.082	621.391	-14.3843	227.5
S13	162.9	146.806	154.853	10.3929	346.3	400.764	373.532	-14.5808	19	28.2326	23.6163	-39.0943	108.6	131.284	119.942	-18.9123	75.8	102.641	89.2207	-30.0843	271.3	217.411	244.356	22.0533	286.9	316.847	301.873	-9.92034	49.2	60.1878	54.6939	-20.0896	16.8	10.3536	13.5768	47.4805	97.4	126.871	112.136	-26.2818	155.5	139.027	147.263	11.1864	511	571.601	541.301	-11.1955	248.4
S14	147.3	155.026	151.163	-5.11079	458.2	513.611	485.906	-11.4037	15.7	27.4757	21.5879	-54.5479	116.4	137.016	126.708	-16.2707	69.7	139.369	104.535	-66.647	171	295.651	233.326	-53.4237	434.5	481.253	457.876	-10.2108	55.9	80.2348	68.0674	-35.751	40.2	37.908	39.054	5.86868	176.6	214.954	195.777	-19.5905	162.4	177.504	169.952	-8.88748	560.9	709.386	635.143	-23.3783	398.4
S15	258.7	219.104	238.902	16.5739	250.3	275.879	263.09	-9.72261	11	20.2965	15.6482	-59.4092	104.6	125.477	115.038	-18.1476	53.2	107.558	80.379	-67.6271	204.3	149.92	177.11	30.7043	150.6	183.532	167.066	-19.7118	61.9	81.4909	71.6954	-27.3251	6.5	12.4148	9.4574	-62.5414	50.1	54.6336	52.3668	-8.65747	130	154.646	142.323	-17.3169	583	718.52	650.76	-20.8248	167.3
S16	236	186.485	211.243	23.4396	184.1	197.997	191.048	-7.27403	6.5	13.4248	9.96238	-69.5091	74.2	63.9179	69.0589	14.8889	55.9	85.4702	70.6851	-41.8337	51.7	150.663	101.182	-97.8076	180.3	183.57	181.935	-1.79741	52.4	83.6611	68.0305	-45.9516	16.1	21.3139	18.7069	-27.8713	47.9	64.558	56.229	-29.6252	111.5	126.082	118.791	-12.2755	624.3	805.648	714.974	-25.3643	143
S17	118.5	112.04	115.27	5.60397	361.6	407.74	384.67	-11.9946	10.7	20.1	15.4	-61.0389	83	82.7449	82.8725	0.307777	56.3	119.934	88.1171	-72.2155	281.8	209.47	245.635	29.4462	183.9	196.883	190.392	-6.81913	46.6	50.8554	48.7277	-8.73299	10.4	12.241	11.3205	-16.2623	33.8	39.4605	36.6303	-15.4531	109.2	124.087	116.644	-12.763	443.6	554.246	498.923	-22.177	223.4
S18	274.8	328.915	301.857	-17.9272	458.3	508.32	483.31	-10.3494	14.2	21.1955	17.6977	-39.5275	149.6	155.363	152.481	-3.77924	85.5	141.012	113.256	-49.0144	348.3	300.297	324.298	14.8022	161.4	227.425	194.413	-33.9614	44	61.0955	52.5478	-32.5333	39.8	38.4833	39.1416	3.36402	55	65.6481	60.324	-17.6515	94.4	88.2607	91.3304	6.72207	505	580.177	542.588	-13.8552	201
S19	235.2	148.985	192.093	44.882	389	436.064	412.532	-11.4086	8.7	19.8313	14.2656	-78.0285	69	107.747	88.3734	-43.8444	66.4	133.535	99.9676	-67.157	120.3	251.608	185.954	-70.6133	199.1	214.708	206.904	-7.54338	53.5	74.1713	63.8356	-32.382	8.2	15.4781	11.8391	-61.4755	55.1	69.4882	62.2941	-23.0973	93	103.82	98.4101	-10.995	521.2	648.424	584.812	-21.7546	194.7
S20	240.5	214.474	227.487	11.4406	550.4	563.771	557.086	-2.40017	9.5	16.5053	13.0026	-53.8758	75.3	111.559	93.4294	-38.8088	33.9	115.2	74.5502	-109.055	335.7	353.05	344.375	-5.03816	254.6	300.212	277.406	-16.4424	27.2	101.43	64.315	-115.416		59.8727	59.8727		75.4	91.944	83.672	-19.7724		105.434	105.434		538.5	662.876	600.688	-20.7056	260.9
[truncated: 31 more columns]
